# Supplementary material for: Development of Polymeric-Based Formulation as Potential Smart Colonic Drug Delivery System
Source: Polymers (Basel). 2022 Sep 5;14(17):3697. doi: 10.3390/polym14173697 (PMC9460644; doi:10.3390/polym14173697)
Supplement: Supplementary file 1 [file polymers-14-03697-s001.zip]

Archive with 1 entries (1 files):
- polymers-1852641-supplementary.pdf
